# Supplementary material for: The State of the Dopaminergic and Glutamatergic Systems in the Valproic Acid Mouse Model of Autism Spectrum Disorder
Source: Biomolecules. 2022 Nov 15;12(11):1691. doi: 10.3390/biom12111691 (PMC9688008; doi:10.3390/biom12111691)
Supplement: Supplementary file 1 [file biomolecules-12-01691-s001.zip]

Archive with 1 entries (1 files):
- biomolecules-2004666-supplementary.pdf
